# Supplementary material for: Bioactive Glasses Containing Strontium or Magnesium Ions to Enhance the Biological Response in Bone Regeneration
Source: Nanomaterials (Basel). 2023 Oct 6;13(19):2717. doi: 10.3390/nano13192717 (PMC10574208; doi:10.3390/nano13192717)
Supplement: Supplementary file 1 [file nanomaterials-13-02717-s001.zip]

Archive with 1 entries (1 files):
- nanomaterials-2505589-supplementary.pdf
